# Supplementary material for: Predictive machine learning model for 30-day hospital readmissions in a tertiary healthcare setting
Source: Bioinform Adv. 2025 May 24;5(1):vbaf121. doi: 10.1093/bioadv/vbaf121 (PMC12158157; doi:10.1093/bioadv/vbaf121)
Supplement: vbaf121_Supplementary_Data [file vbaf121_supplementary_data.zip]

Archive with 4 entries (4 files):
- Supplement Figure 1.jpg
- Supplement Figure 2.jpg
- Supplement Figure 3.jpg
- Supplement Table 1.png
